# Supplementary material for: LC-MS/MS Analysis of Fumonisin B1, B2, B3, and Their Hydrolyzed Metabolites in Broiler Chicken Feed and Excreta
Source: Toxins (Basel). 2022 Feb 9;14(2):131. doi: 10.3390/toxins14020131 (PMC8875997; doi:10.3390/toxins14020131)
Supplement: Supplementary file 1 [file toxins-14-00131-s001.zip]

Archive with 1 entries (1 files):
- toxins-1516541-supplementary.pdf
